# Supplementary material for: Addition of Vindoline to p-Benzoquinone: Regiochemistry, Stereochemistry and Symmetry Considerations
Source: Molecules. 2021 Oct 22;26(21):6395. doi: 10.3390/molecules26216395 (PMC8587549; doi:10.3390/molecules26216395)
Supplement: Supplementary file 1 [file molecules-26-06395-s001.zip]

Archive with 1 entries (1 files):
- molecules-1430516-supplementary.pdf
